# Supplementary material for: Electrophoresis Assembly of Novel Superhydrophobic Molybdenum Trioxide (MoO3) Films with Great Stability
Source: Materials (Basel). 2019 Jan 22;12(3):336. doi: 10.3390/ma12030336 (PMC6384839; doi:10.3390/ma12030336)
Supplement: Supplementary file 1 [file materials-12-00336-s001.zip]

Archive with 3 entries (3 files):
- Supplementary Materials.docx
- Video S1.mp4
- Video S2.mp4
